# Supplementary material for: Efficient gene transfection to lung cancer cells via Folate-PEI-Sorbitol gene transporter
Source: PLoS One. 2022 May 4;17(5):e0266181. doi: 10.1371/journal.pone.0266181 (PMC9067668; doi:10.1371/journal.pone.0266181)
Supplement: S1 Table — (XLSX) [file pone.0266181.s008.xlsx]

## Sheet: Sheet1
Supplementary Table 1. Molecular weight of PSMT, FPS measured using GPC
Name		Mn(Daltons)		Mw(Daltons)		Polydispersity
PSMT		3578		8496		2.37466
FPS		4612		10951		2.41542
Mn (number average mol weight), Mw(weight average mol weight)
