# Supplementary material for: Efficient gene transfection to lung cancer cells via Folate-PEI-Sorbitol gene transporter
Source: PLoS One. 2022 May 4;17(5):e0266181. doi: 10.1371/journal.pone.0266181 (PMC9067668; doi:10.1371/journal.pone.0266181)
Supplement: S2 Table — (XLSX) [file pone.0266181.s009.xlsx]

## Sheet: Sheet1
Supplementary Table 1. Particle size(nm) of PEI/DNA, FPS/DNA complexes and PEI/siRNA, FPS/siRNA complexes
A	N/P	Particle size(nm)			B	N/P	Particle size(nm)
	ratio	PEI/DNA	FPS/DNA			ratio	PEI/siRNA	FPS/siRNA
	5	96.1±4.5	230.6±1.5			5	56.1±4.1	192.4±5.6
	10	88.3±5.8	228.4±3.3			10	48.8±3.2	185.2±6.2
	20	67.3±4.2	200.7±5.2			20	57.5±4.3	176.8±3.7
	30	40.6±2.9	187.5±1.6			30	42.6±5.7	145.2±2.6
