# Supplementary material for: Efficient gene transfection to lung cancer cells via Folate-PEI-Sorbitol gene transporter
Source: PLoS One. 2022 May 4;17(5):e0266181. doi: 10.1371/journal.pone.0266181 (PMC9067668; doi:10.1371/journal.pone.0266181)
Supplement: S3 Table — (XLSX) [file pone.0266181.s010.xlsx]

## Sheet: Sheet1
Supplementary Table 2. Zeta potential of PEI and FPS/DNA complexes and PEI/siRNA, FPS/siRNA complexes
A	N/P	Zeta potential (mV)			B	N/P	Zeta potential (mV)
	ratio	PEI/DNA	FPS/DNA			ratio	PEI/siRNA	FPS/siRNA
	5	26.5±1.2	16.6±2.1			5	27.1±1.4	9.4±2.1
	10	33.6±2.8	11.9±3.4			10	33.5±3.2	8.1±3.5
	20	47.6±4.2	8.2±3.5			20	38.4±2.9	7.2±3.4
	30	49.2±3.2	7.4±1.6			30	44.2±2.3	6.6±2.3
